# Supplementary material for: Circular economy, environmental quality and tourism receipts in Europe: A time series data analysis
Source: PLoS One. 2023 Nov 30;18(11):e0288098. doi: 10.1371/journal.pone.0288098 (PMC10688725; doi:10.1371/journal.pone.0288098)
Supplement: S1 Dataset — (XLSX) [file pone.0288098.s001.xlsx]

## Sheet: Summary
Patents related to recycling and secondary raw materials [CEI_CIE020]
Open product page	Open in Data Browser
Description:	The indicator measures the number of patents related to recycling and secondary raw materials. The attribution to recycling and secondary raw materials was done using the relevant codes in the Cooperative Patent Classification (CPC) (list of CPC codes selected[0]). The term 'patents' refers to patent families, which include all documents relevant to a distinct invention (e.g. applications to mult…														[0]
Last update of data:			05/07/2022 23:00
Last change of data structure:			05/07/2022 23:00
	Institutional source(s)
		Eurostat
	Contents	Time frequency	Cooperative patent classification	Unit of measure
	Sheet 1	Annual	Climate change mitigation technologies related to wastewater treatment or waste management	Number
	Sheet 2	Annual	Climate change mitigation technologies related to wastewater treatment or waste management	Per million inhabitants

## Sheet: Structure
Structure
	Dimension	Position
	Label	Label
	Time frequency	Annual
	Cooperative patent classification	Climate change mitigation technologies related to wastewater treatment or waste management
	Unit of measure	Number
	Unit of measure	Per million inhabitants
	Geopolitical entity (reporting)	European Union - 27 countries (from 2020)
	Geopolitical entity (reporting)	Belgium
	Geopolitical entity (reporting)	Bulgaria
	Geopolitical entity (reporting)	Czechia
	Geopolitical entity (reporting)	Denmark
	Geopolitical entity (reporting)	Germany (until 1990 former territory of the FRG)
	Geopolitical entity (reporting)	Estonia
	Geopolitical entity (reporting)	Ireland
	Geopolitical entity (reporting)	Greece
	Geopolitical entity (reporting)	Spain
	Geopolitical entity (reporting)	France
	Geopolitical entity (reporting)	Croatia
	Geopolitical entity (reporting)	Italy
	Geopolitical entity (reporting)	Cyprus
	Geopolitical entity (reporting)	Latvia
	Geopolitical entity (reporting)	Lithuania
	Geopolitical entity (reporting)	Luxembourg
	Geopolitical entity (reporting)	Hungary
	Geopolitical entity (reporting)	Malta
	Geopolitical entity (reporting)	Netherlands
	Geopolitical entity (reporting)	Austria
	Geopolitical entity (reporting)	Poland
	Geopolitical entity (reporting)	Portugal
	Geopolitical entity (reporting)	Romania
	Geopolitical entity (reporting)	Slovenia
	Geopolitical entity (reporting)	Slovakia
	Geopolitical entity (reporting)	Finland
	Geopolitical entity (reporting)	Sweden
	Geopolitical entity (reporting)	United Kingdom
	Geopolitical entity (reporting)	Russia
	Geopolitical entity (reporting)	Canada
	Geopolitical entity (reporting)	United States
	Geopolitical entity (reporting)	China including Hong Kong
	Geopolitical entity (reporting)	Japan
	Geopolitical entity (reporting)	South Korea
	Geopolitical entity (reporting)	Australia
	Time	2000
	Time	2001
	Time	2002
	Time	2003
	Time	2004
	Time	2005
	Time	2006
	Time	2007
	Time	2008
	Time	2009
	Time	2010
	Time	2011
	Time	2012
	Time	2013
	Time	2014
	Time	2015
	Time	2016
	Time	2017
	Time	2018
	Time	2019

## Sheet: Sheet 1
Data extracted on 10/05/2023 08:32:02 from [ESTAT]
Dataset:	Patents related to recycling and secondary raw materials [CEI_CIE020]
Last updated:	05/07/2022 23:00
Time frequency		Annual
Cooperative patent classification
Unit of measure		Number
TIME	2000	2001	2002	2003	2004	2005	2006	2007	2008	2009	2010	2011	2012	2013	2014	2015	2016	2017	2018	2019
GEO (Labels)
European Union - 27 countries (from 2020)	259.18	237.74	255.42	245.39	226.75	256.86	231.82	233.17	272.03	290.94	306.15	322.66	338.56	316.25	329.65	350.03	320.89	298.52	298.43	295.32
Belgium	10.46	8.44	8.57	3.71	8.46	3.05	5.3	6.55	7.86	8.85	13.23	8.39	8.92	15.41	12.32	17.24	15.6	18.26	15.67	10.5
Bulgaria	0	0	0	0.33	0	0	1	1	1	1	1	1	0	0	1.5	0.5	0.33	0.22	0.5	0
Czechia	2.5	4.5	0.9	2.69	4.17	6.23	1.24	6.18	2.06	5.35	7.64	4.46	7.32	5	4.33	2.66	1.53	5.4	4.67	9.59
Denmark	3.15	4.67	4.31	4.05	7.11	8.12	2.83	5.9	2.54	1.03	0.31	4.99	3.84	6.94	8.93	5.83	7.27	5.67	5.63	7.08
Germany (until 1990 former territory of the FRG)	127.16	105.19	109.5	104.15	97.64	100.01	86.99	85.25	104.74	112.21	90.73	109.1	90.56	85.84	82.99	87.46	80.54	68.16	77.68	85.7
Estonia	0	0	0	0	0	0	0	0	0	1	0.25	0	0.25	0	3	0	1	0	0	0
Ireland	4.19	2.47	5.85	4.42	2.41	0.5	1.75	1.98	4.97	3.33	2.09	4.08	1.4	2.46	2.67	1.65	5.04	4.08	1.75	7
Greece	0.25	0	0	0.5	0	0.22	0	1.08	0	0	1.29	0	0	0	0.5	1.5	1	1.75	0	0
Spain	10	14.13	12.76	13.1	7.07	20.19	10.72	18.64	22.37	22.15	17.72	17.66	18.37	29.64	22.7	17.32	30.29	14.29	19.97	17.05
France	38.99	35.24	34.48	41.39	36.72	32.88	40.34	33.65	37.08	32.62	49.03	37.42	53.48	40.93	72.48	42.08	38.39	37.59	36.19	38.78
Croatia	0	0	1	0	0	0.63	0	0.56	0	0	1	0.67	0.17	0	0	0	2.16	0	0	0
Italy	10.69	11.98	11.48	13.24	15.62	16.66	17.55	16.85	23.95	36.1	28.7	28.41	33.59	27.02	18.55	20.61	27.45	26.85	21.27	31.44
Cyprus	0	0.5	1.27	0	0	0	0.5	0.2	0	0.04	0	1.8	0	0	0	1	0	0	0	0
Latvia	1	1	2	0	1	0	0	0	0.06	2.17	1.5	0	2.33	4	0.08	2.3	1	1	0	0
Lithuania	0	0	3	2	0	2	2.3	0	1	0	2	1.5	1.14	1	0	0	0	0	0	1
Luxembourg	2.15	2	0	0	1.83	1.59	1.5	0.23	1.13	5.26	1.8	1.67	2.87	3.53	6.6	2.57	2.5	5.61	2.33	1
Hungary	0.95	0.5	0	3	3.74	1	6.07	1.41	3.45	1.69	6.32	4.57	3.4	1.25	2.92	2.33	3.16	1	2	1
Malta	0	0	0	0.5	0	0	0.26	0	0	0.12	0	0	0	0	0.75	1	0	0	0	0
Netherlands	15.68	13.23	12.83	11.62	7.76	19.73	15.61	17.39	10.62	15.24	11.38	18.52	18.63	17.95	22.34	24.18	24.83	24.88	33.72	21.16
Austria	9.17	7.46	17.74	11.91	9.3	10.26	9	7.93	8.86	5.54	10.14	15.95	11	10.44	10.04	9.67	5.72	6.33	9.86	9.9
Poland	10.25	9	13.75	8.86	12.83	14.75	12.83	8.8	21.81	18.15	34.67	36.9	55.67	36.71	28.22	69.61	44.4	34.25	22.25	15.25
Portugal	0.67	0	0	0.83	0	4.75	1.75	4.92	0.71	0	2.5	5.25	2.83	3	0	5	1	1	3	2
Romania	0	1	1	2	1	1	0.5	2	2.5	5.33	4.97	5	4.99	2.33	5	4.5	5.67	8.49	9.5	5.5
Slovenia	0	0.08	0.6	1.67	0	1	0.5	0	1	1	0	0.2	0	2	2.25	0	0	0.99	0	1
Slovakia	2.11	0.5	0.34	1.93	0	0	0.25	0	0.5	1	0	0	1.43	1	1.33	4.25	0	2.26	1.5	3.67
Finland	6.01	11.03	10.25	8.36	6.37	8.49	11.36	10.44	5.38	10.46	14.54	7.79	11.73	13.09	15.35	17.14	16.19	17.83	16.1	16.33
Sweden	3.8	4.82	3.79	5.13	3.72	3.8	1.67	2.21	8.44	1.3	3.34	7.33	4.64	6.71	4.8	9.63	5.82	12.61	14.84	10.37
United Kingdom	21.83	18.55	33.59	26.98	29.57	21.33	22.22	20.33	18.67	19.95	27.24	27.27	32.28	26.02	22.05	20.64	30.04	22.77	20.25	25.83
Russia	18.92	19.67	4	2.99	8.8	35.9	55.66	66.22	84.45	42.43	39.26	32.33	32.75	28.8	37.16	47.75	59.1	35.44	36.85	39.1
Canada	30.19	22.54	11.77	20.75	14.4	16.13	19.72	14.83	15.16	11.22	13.61	12.08	24.67	28.53	23.75	27.6	27.46	36.16	35.51	37.43
United States	209.34	163.72	171.89	166.71	147.89	181	157.7	143.07	124.63	128.44	160.28	173.87	266.22	257.99	260.87	267.55	273.01	229.26	227.63	222.06
China including Hong Kong	94.41	72.33	164.73	210.32	260.2	418.46	536.47	726.48	1042.49	1139.57	1306.56	1429.4	1795.73	2202.71	2827.12	3778.9	4687.26	5158.88	4595.01	3975
Japan	2200.57	1993.88	1720.14	1593.08	1425.91	1309.6	1171.02	946.94	881.67	696.57	713.17	662.97	610.6	602.29	488.47	559.36	514.23	579.95	638.14	508.86
South Korea	252.63	270.5	290.56	277.61	324.29	406.84	460.63	510.73	578.55	721.72	704.92	688.48	783.9	703.79	758.11	567.2	814.32	715.07	672.61	606.5
Australia	26.46	13.02	19.82	24.61	23.62	23.22	8.51	11.91	9.63	15.74	9.33	18.82	16.09	17.32	12.56	14.1	19.88	19.56	17	18.8
Special value
:	not available

## Sheet: Sheet 2
Dataset:	Patents related to recycling and secondary raw materials [CEI_CIE020]
Last updated:	05/07/2022 23:00
Time frequency		Annual
Cooperative patent classification
Unit of measure		Per million inhabitants
TIME	2000	2001	2002	2003	2004	2005	2006	2007	2008	2009	2010	2011	2012	2013	2014	2015	2016	2017	2018	2019
GEO (Labels)
European Union - 27 countries (from 2020)	0.6	0.55	0.59	0.57	0.52	0.59	0.53	0.53	0.62	0.66	0.69	0.73	0.77	0.72	0.74	0.79	0.72	0.67	0.67	0.66
Belgium	1.02	0.82	0.83	0.36	0.81	0.29	0.5	0.62	0.73	0.82	1.21	0.76	0.8	1.38	1.1	1.53	1.38	1.61	1.37	0.91
Bulgaria	0	0	0	0.04	0	0	0.13	0.13	0.13	0.13	0.14	0.14	0	0	0.21	0.07	0.05	0.03	0.07	0
Czechia	0.24	0.44	0.09	0.26	0.41	0.61	0.12	0.6	0.2	0.51	0.73	0.42	0.7	0.48	0.41	0.25	0.14	0.51	0.44	0.9
Denmark	0.59	0.87	0.8	0.75	1.32	1.5	0.52	1.08	0.46	0.19	0.06	0.9	0.69	1.24	1.58	1.03	1.27	0.98	0.97	1.22
Germany (until 1990 former territory of the FRG)	1.55	1.28	1.33	1.26	1.18	1.21	1.06	1.04	1.28	1.37	1.11	1.36	1.13	1.06	1.02	1.07	0.98	0.82	0.94	1.03
Estonia	0	0	0	0	0	0	0	0	0	0.75	0.19	0	0.19	0	2.28	0	0.76	0	0	0
Ireland	1.1	0.64	1.49	1.11	0.59	0.12	0.41	0.45	1.11	0.73	0.46	0.89	0.3	0.53	0.57	0.35	1.06	0.85	0.36	1.42
Greece	0.02	0	0	0.05	0	0.02	0	0.1	0	0	0.12	0	0	0	0.05	0.14	0.09	0.16	0	0
Spain	0.25	0.35	0.31	0.31	0.16	0.46	0.24	0.41	0.49	0.48	0.38	0.38	0.39	0.64	0.49	0.37	0.65	0.31	0.43	0.36
France	0.64	0.58	0.56	0.67	0.59	0.52	0.64	0.53	0.58	0.51	0.76	0.57	0.82	0.62	1.09	0.63	0.58	0.56	0.54	0.58
Croatia	0	0	0.23	0	0	0.15	0	0.13	0	0	0.23	0.16	0.04	0	0	0	0.52	0	0	0
Italy	0.19	0.21	0.2	0.23	0.27	0.29	0.3	0.29	0.41	0.61	0.48	0.48	0.56	0.45	0.31	0.34	0.45	0.44	0.35	0.53
Cyprus	0	0.71	1.79	0	0	0	0.67	0.26	0	0.05	0	2.12	0	0	0	1.18	0	0	0	0
Latvia	0.42	0.43	0.87	0	0.44	0	0	0	0.03	1.01	0.72	0	1.15	1.99	0.04	1.16	0.51	0.51	0	0
Lithuania	0	0	0.87	0.59	0	0.6	0.7	0	0.31	0	0.65	0.5	0.38	0.34	0	0	0	0	0	0.36
Luxembourg	4.93	4.53	0	0	3.99	3.42	3.17	0.48	2.31	10.57	3.55	3.22	5.41	6.5	11.86	4.51	4.3	9.41	3.83	1.61
Hungary	0.09	0.05	0	0.3	0.37	0.1	0.6	0.14	0.34	0.17	0.63	0.46	0.34	0.13	0.3	0.24	0.32	0.1	0.2	0.1
Malta	0	0	0	1.25	0	0	0.64	0	0	0.29	0	0	0	0	1.73	2.25	0	0	0	0
Netherlands	0.98	0.82	0.79	0.72	0.48	1.21	0.95	1.06	0.65	0.92	0.68	1.11	1.11	1.07	1.32	1.43	1.46	1.45	1.96	1.22
Austria	1.14	0.93	2.2	1.47	1.14	1.25	1.09	0.96	1.06	0.66	1.21	1.9	1.3	1.23	1.17	1.12	0.65	0.72	1.12	1.11
Poland	0.27	0.24	0.36	0.23	0.34	0.39	0.34	0.23	0.57	0.48	0.91	0.97	1.46	0.97	0.74	1.83	1.17	0.9	0.59	0.4
Portugal	0.07	0	0	0.08	0	0.45	0.17	0.47	0.07	0	0.24	0.5	0.27	0.29	0	0.48	0.1	0.1	0.29	0.19
Romania	0	0.05	0.05	0.09	0.05	0.05	0.02	0.1	0.12	0.26	0.25	0.25	0.25	0.12	0.25	0.23	0.29	0.43	0.49	0.28
Slovenia	0	0.04	0.3	0.84	0	0.5	0.25	0	0.49	0.49	0	0.1	0	0.97	1.09	0	0	0.48	0	0.48
Slovakia	0.39	0.09	0.06	0.36	0	0	0.05	0	0.09	0.19	0	0	0.26	0.18	0.25	0.78	0	0.42	0.28	0.67
Finland	1.16	2.13	1.97	1.6	1.22	1.62	2.16	1.97	1.01	1.96	2.71	1.45	2.17	2.41	2.81	3.13	2.95	3.24	2.92	2.96
Sweden	0.43	0.54	0.42	0.57	0.41	0.42	0.18	0.24	0.92	0.14	0.36	0.78	0.49	0.7	0.5	0.98	0.59	1.25	1.46	1.01
United Kingdom	0.37	0.31	0.57	0.45	0.49	0.35	0.37	0.33	0.3	0.32	0.43	0.43	0.51	0.41	0.34	0.32	0.46	0.34	0.3	0.39
Russia	:	:	:	:	:	:	:	:	:	:	:	:	:	:	:	:	:	:	:	:
Canada	:	:	:	:	:	:	:	:	:	:	:	:	:	:	:	:	:	:	:	:
United States	:	:	:	:	:	:	:	:	:	:	:	:	:	:	:	:	:	:	:	:
China including Hong Kong	:	:	:	:	:	:	:	:	:	:	:	:	:	:	:	:	:	:	:	:
Japan	:	:	:	:	:	:	:	:	:	:	:	:	:	:	:	:	:	:	:	:
South Korea	:	:	:	:	:	:	:	:	:	:	:	:	:	:	:	:	:	:	:	:
Australia	:	:	:	:	:	:	:	:	:	:	:	:	:	:	:	:	:	:	:	:
Special value
:	not available
