# Supplementary material for: Circular economy, environmental quality and tourism receipts in Europe: A time series data analysis
Source: PLoS One. 2023 Nov 30;18(11):e0288098. doi: 10.1371/journal.pone.0288098 (PMC10688725; doi:10.1371/journal.pone.0288098)
Supplement: S2 Dataset — (XLS) [file pone.0288098.s002.xls]

## Sheet: Data
Data Source	World Development Indicators
Last Updated Date	2022-02-15
Country Name	Country Code	Indicator Name	Indicator Code	1960	1961	1962	1963	1964	1965	1966	1967	1968	1969	1970	1971	1972	1973	1974	1975	1976	1977	1978	1979	1980	1981	1982	1983	1984	1985	1986	1987	1988	1989	1990	1991	1992	1993	1994	1995	1996	1997	1998	1999	2000	2001	2002	2003	2004	2005
Aruba	ABW	International tourism, receipts (current US$)	ST.INT.RCPT.CD																																				554000000	666000000	726000000	786000000	782000000	850000000	825000000	835000000	8.581e+08	1057000000	1097000000
Africa Eastern and Southern	AFE	International tourism, receipts (current US$)	ST.INT.RCPT.CD																																				6.23414e+09	6.96551e+09	7.62232e+09	7.79216e+09	8.03421e+09	7.03553e+09	7.48951e+09	8.26644e+09	1.22046e+10	1.44373e+10	1.61053e+10
Afghanistan	AFG	International tourism, receipts (current US$)	ST.INT.RCPT.CD
Africa Western and Central	AFW	International tourism, receipts (current US$)	ST.INT.RCPT.CD																																				9.27778e+08	9.98166e+08	9.84504e+08	1.31841e+09	1.44361e+09	1.47522e+09	1.62946e+09	1.84056e+09	2.09438e+09	2.15829e+09	2.74062e+09
Angola	AGO	International tourism, receipts (current US$)	ST.INT.RCPT.CD																																				27000000	38000000	24000000	39000000	31000000	34000000	35000000	51000000	63000000	82000000	103000000
Albania	ALB	International tourism, receipts (current US$)	ST.INT.RCPT.CD																																				70000000	94000000	34000000	60000000	218000000	398000000	451000000	492000000	537000000	756000000	880000000
Andorra	AND	International tourism, receipts (current US$)	ST.INT.RCPT.CD
Arab World	ARB	International tourism, receipts (current US$)	ST.INT.RCPT.CD																																												2.95865e+10	3.46712e+10	4.01845e+10
United Arab Emirates	ARE	International tourism, receipts (current US$)	ST.INT.RCPT.CD																																				632000000	743000000	814000000	859000000	893000000	1063000000	1200000000	1332000000	1438000000	1593000000	3218000000
Argentina	ARG	International tourism, receipts (current US$)	ST.INT.RCPT.CD																																				2550000000	2975000000	3153000000	3353000000	3175000000	3195000000	2756000000	1716000000	2306000000	2660000000	3209000000
Armenia	ARM	International tourism, receipts (current US$)	ST.INT.RCPT.CD																																				14000000	18000000	33000000	41000000	47000000	52000000	81000000	81000000	90000000	189000000	243000000
American Samoa	ASM	International tourism, receipts (current US$)	ST.INT.RCPT.CD
Antigua and Barbuda	ATG	International tourism, receipts (current US$)	ST.INT.RCPT.CD
Australia	AUS	International tourism, receipts (current US$)	ST.INT.RCPT.CD																																				10370000000	11882000000	11735000000	10169000000	11408000000	11594000000	11333000000	12148000000	14981000000	18032000000	19719000000
Austria	AUT	International tourism, receipts (current US$)	ST.INT.RCPT.CD																																				14529000000	13980000000	12275000000	12694000000	12358000000	11382000000	11511000000	12334000000	15128000000	17251000000	18471000000
Azerbaijan	AZE	International tourism, receipts (current US$)	ST.INT.RCPT.CD																																				87000000	57000000	176000000	143000000	93000000	68000000	57000000	63000000	70000000	79000000	100000000
Burundi	BDI	International tourism, receipts (current US$)	ST.INT.RCPT.CD																																				2.42499e+06	2.14138e+06	1.44007e+06	1.3e+06	1.2e+06	1.4e+06	900000	1.6e+06	1.2e+06	1.8e+06	1.9e+06
Belgium	BEL	International tourism, receipts (current US$)	ST.INT.RCPT.CD																																										8304000000	7598000000	8848000000	10089000000	10881000000
Benin	BEN	International tourism, receipts (current US$)	ST.INT.RCPT.CD																																					7.91e+07	5.62e+07	6.42e+07	9.44e+07	7.74e+07	85500000	94500000	1.079e+08	1.209e+08	1.077e+08
Burkina Faso	BFA	International tourism, receipts (current US$)	ST.INT.RCPT.CD																																									23000000	25000000	37000000	38000000	52000000	46000000
Bangladesh	BGD	International tourism, receipts (current US$)	ST.INT.RCPT.CD																																											59000000	59000000	76000000	82000000
Bulgaria	BGR	International tourism, receipts (current US$)	ST.INT.RCPT.CD																																				662000000	541000000	517000000	1150000000	1184000000	1364000000	1262000000	1392000000	2051000000	2796000000	3063000000
Bahrain	BHR	International tourism, receipts (current US$)	ST.INT.RCPT.CD																																				593000000	589000000	578000000	625000000	785000000	854000000	886000000	985000000	1206000000	1504000000	1603000000
Bahamas, The	BHS	International tourism, receipts (current US$)	ST.INT.RCPT.CD																																				1356000000	1409000000	1427000000	1365000000	1598000000	1753000000	1665000000	1773000000	1770000000	1897000000	2081000000
Bosnia and Herzegovina	BIH	International tourism, receipts (current US$)	ST.INT.RCPT.CD																																							257000000	258000000	246000000	279000000	307000000	404000000	507000000	557000000
Belarus	BLR	International tourism, receipts (current US$)	ST.INT.RCPT.CD																																				28000000	61000000	40000000	54000000	92000000	188000000	272000000	295000000	339000000	362000000	346000000
Belize	BLZ	International tourism, receipts (current US$)	ST.INT.RCPT.CD																																					95000000	97000000	101000000
Bermuda	BMU	International tourism, receipts (current US$)	ST.INT.RCPT.CD
Bolivia	BOL	International tourism, receipts (current US$)	ST.INT.RCPT.CD																																				92000000	100000000	129000000	137000000	124000000	101000000	119000000	143000000	243000000	283000000	345000000
Brazil	BRA	International tourism, receipts (current US$)	ST.INT.RCPT.CD																																				1085000000	744000000	1025000000	1398000000	1718000000	1969000000	1844000000	2142000000	2673000000	3389000000	4168000000
Barbados	BRB	International tourism, receipts (current US$)	ST.INT.RCPT.CD																																				628000000	665000000	670000000	718000000	734000000	795000000	728000000	695000000	840000000	843000000	905000000
Brunei Darussalam	BRN	International tourism, receipts (current US$)	ST.INT.RCPT.CD																																										155000000	113000000	124000000	181000000	191000000
Bhutan	BTN	International tourism, receipts (current US$)	ST.INT.RCPT.CD																																				5000000	6000000	6000000	8000000	9000000	10000000	9000000	8000000	8000000	13000000	19000000
Botswana	BWA	International tourism, receipts (current US$)	ST.INT.RCPT.CD																																				176000000	105000000	141000000	179000000	239000000	227000000	235000000	324000000	459000000	582000000	563000000
Central African Republic	CAF	International tourism, receipts (current US$)	ST.INT.RCPT.CD																																				4000000	3000000	2000000	4000000	8000000	5000000	5000000	3000000	4000000	7.8e+06	7.2e+06
Canada	CAN	International tourism, receipts (current US$)	ST.INT.RCPT.CD																																				9176000000	10073000000	10390000000	11049000000	12024000000	13035000000	12680000000	12744000000	12236000000	15135000000	15891000000
Central Europe and the Baltics	CEB	International tourism, receipts (current US$)	ST.INT.RCPT.CD																																								2.02826e+10	2.04661e+10	2.06094e+10	2.11708e+10	2.60638e+10	3.0634e+10	3.53828e+10
Switzerland	CHE	International tourism, receipts (current US$)	ST.INT.RCPT.CD																																				11354000000	10779000000	10036000000	10188000000	9135000000	9058000000	9392000000	9198000000	10427000000	11217000000	11914000000
Channel Islands	CHI	International tourism, receipts (current US$)	ST.INT.RCPT.CD
Chile	CHL	International tourism, receipts (current US$)	ST.INT.RCPT.CD																																				1186000000	1209000000	1401000000	1431000000	1243000000	1179000000	1184000000	1221000000	1309000000	1571000000	1608000000
China	CHN	International tourism, receipts (current US$)	ST.INT.RCPT.CD																																						12626000000	13229000000	15006000000	17318000000	19006000000	21742000000	18707000000	27755000000
Cote d'Ivoire	CIV	International tourism, receipts (current US$)	ST.INT.RCPT.CD																																				103000000	107000000	103000000	111000000	107000000	53000000	58000000	56000000	76000000	91000000	93000000
Cameroon	CMR	International tourism, receipts (current US$)	ST.INT.RCPT.CD																																				75000000	151000000	119000000	114000000	92000000	132000000	182000000	124000000	266000000	212000000	229000000
Congo, Dem. Rep.	COD	International tourism, receipts (current US$)	ST.INT.RCPT.CD																																														3200000
Congo, Rep.	COG	International tourism, receipts (current US$)	ST.INT.RCPT.CD																																				1.46691e+07	1.10176e+07			13500000	1.24e+07	2.26e+07	2.56e+07	30000000	2.31e+07
Colombia	COL	International tourism, receipts (current US$)	ST.INT.RCPT.CD																																				887000000	1362000000	1315000000	1216000000	1231000000	1313000000	1483000000	1237000000	1191000000	1535000000	1891000000
Comoros	COM	International tourism, receipts (current US$)	ST.INT.RCPT.CD																																				22000000	23000000	26000000	16000000	19000000	15000000	9000000	1.09e+07	1.56e+07	2.14e+07	2.44e+07
Cabo Verde	CPV	International tourism, receipts (current US$)	ST.INT.RCPT.CD																																				29000000	37000000	50000000	45000000	56000000	64000000	77000000	100000000	135000000	153000000	177000000
Costa Rica	CRI	International tourism, receipts (current US$)	ST.INT.RCPT.CD																																				763000000	797000000	860000000	1038000000	1256000000	1629000000	1480000000	1429000000	1573000000	1755000000	2008000000
Caribbean small states	CSS	International tourism, receipts (current US$)	ST.INT.RCPT.CD																																				4.32885e+09	4.49406e+09	4.70533e+09	4.83167e+09	5.22038e+09	5.53525e+09	5.17152e+09	5.23992e+09	5.67531e+09	6.18837e+09	6.64685e+09
Cuba	CUB	International tourism, receipts (current US$)	ST.INT.RCPT.CD																																				1100000000	1333000000	1515000000	1759000000	1901000000	1948000000	1840000000	1769000000	1999000000	2114000000	2591000000
Curacao	CUW	International tourism, receipts (current US$)	ST.INT.RCPT.CD																																				175000000	186000000	201000000	261000000	260000000	227000000	271000000	217000000	223000000	224000000	244000000
Cayman Islands	CYM	International tourism, receipts (current US$)	ST.INT.RCPT.CD																																				394000000	368000000	501000000	534000000	525000000	559000000	585000000	607000000	518000000	523000000	356000000
Cyprus	CYP	International tourism, receipts (current US$)	ST.INT.RCPT.CD																																				2.01804e+09	1.90472e+09	1.85036e+09	1.9183e+09	2115000000	2137000000	2203000000	2178000000	2325000000	2552000000	2644000000
Czech Republic	CZE	International tourism, receipts (current US$)	ST.INT.RCPT.CD																																											3376000000	4069000000	4931000000	5772000000
Germany	DEU	International tourism, receipts (current US$)	ST.INT.RCPT.CD																																				24053000000	23982000000	24500000000	25806000000	25327000000	24943000000	24182000000	26717000000	30129000000	36417000000	40518000000
Djibouti	DJI	International tourism, receipts (current US$)	ST.INT.RCPT.CD																																				5400000	4600000	4200000	9300000	7600000	8100000	8600000	8900000	6900000	6800000	7100000
Dominica	DMA	International tourism, receipts (current US$)	ST.INT.RCPT.CD																																				42000000	44000000	48000000	47000000	51000000	48000000	46000000	46000000	52000000	61000000	57000000
Denmark	DNK	International tourism, receipts (current US$)	ST.INT.RCPT.CD																																				3691000000	3420000000	3156000000	3236000000	3698000000	3671000000	4003000000	4791000000	5271000000	5652000000	5293000000
Dominican Republic	DOM	International tourism, receipts (current US$)	ST.INT.RCPT.CD																																				1571000000	1781000000	2099000000	2153000000	2483000000	2860000000	2798000000	2730000000	3128000000	3152000000	3518000000
Algeria	DZA	International tourism, receipts (current US$)	ST.INT.RCPT.CD																																														477000000
East Asia & Pacific (excluding high income)	EAP	International tourism, receipts (current US$)	ST.INT.RCPT.CD
Early-demographic dividend	EAR	International tourism, receipts (current US$)	ST.INT.RCPT.CD																																											6.91225e+10	7.74991e+10	9.40299e+10	1.05587e+11
East Asia & Pacific	EAS	International tourism, receipts (current US$)	ST.INT.RCPT.CD
Europe & Central Asia (excluding high income)	ECA	International tourism, receipts (current US$)	ST.INT.RCPT.CD																																														4.17732e+10
Europe & Central Asia	ECS	International tourism, receipts (current US$)	ST.INT.RCPT.CD																																								2.39023e+11	2.27631e+11	2.25884e+11	2.4073e+11	2.79224e+11	3.25591e+11	3.43532e+11
Ecuador	ECU	International tourism, receipts (current US$)	ST.INT.RCPT.CD																																				315000000	330000000	335000000	330000000	377000000	451000000	438000000	449000000	408000000	464000000	488000000
Egypt, Arab Rep.	EGY	International tourism, receipts (current US$)	ST.INT.RCPT.CD																																				2954000000	3583000000	4046000000	2942000000	4361000000	4657000000	4119000000	4133000000	4704000000	6328000000	7206000000
Euro area	EMU	International tourism, receipts (current US$)	ST.INT.RCPT.CD																																								1.66059e+11	1.55916e+11	1.52967e+11	1.63448e+11	1.89115e+11	2.19333e+11	2.28208e+11
Eritrea	ERI	International tourism, receipts (current US$)	ST.INT.RCPT.CD																																				58000000	69000000	90000000	34000000	28000000	36000000	74000000	73000000	74000000	73000000	66000000
Spain	ESP	International tourism, receipts (current US$)	ST.INT.RCPT.CD																																				27369000000	29751000000	28649000000	31592000000
Estonia	EST	International tourism, receipts (current US$)	ST.INT.RCPT.CD																																				452000000	565000000	597000000	668000000	702000000	657000000	661000000	737000000	883000000	1111000000	1229000000
Ethiopia	ETH	International tourism, receipts (current US$)	ST.INT.RCPT.CD																																				177000000	170000000	157000000	152000000	176000000	205000000	218000000	261000000	336000000	458000000	533000000
European Union	EUU	International tourism, receipts (current US$)	ST.INT.RCPT.CD																																								1.91096e+11	1.81198e+11	1.78909e+11	1.90823e+11	2.21855e+11	2.57219e+11	2.69692e+11
Fragile and conflict affected situations	FCS	International tourism, receipts (current US$)	ST.INT.RCPT.CD																																												1.10511e+10	1.18563e+10	1.25857e+10
Finland	FIN	International tourism, receipts (current US$)	ST.INT.RCPT.CD																																				2383000000	2408000000	2358000000	2371000000	2236000000	2035000000	2066000000	2238000000	2679000000	2977000000	3069000000
Fiji	FJI	International tourism, receipts (current US$)	ST.INT.RCPT.CD																																				369000000	374000000	386000000	309000000	365000000	291000000	316000000	384000000	496000000	588000000	722000000
France	FRA	International tourism, receipts (current US$)	ST.INT.RCPT.CD																																				31295000000	32088000000			44551000000	38706000000	37826000000	41113000000	46576000000	53068000000	52126000000
Faroe Islands	FRO	International tourism, receipts (current US$)	ST.INT.RCPT.CD
Micronesia, Fed. Sts.	FSM	International tourism, receipts (current US$)	ST.INT.RCPT.CD																																						1.58e+07	1.32e+07	1.39e+07	17000000	1.47e+07	1.68e+07	1.67e+07	19000000	21000000
Gabon	GAB	International tourism, receipts (current US$)	ST.INT.RCPT.CD																																				94000000	91000000	103000000	110000000	143000000	99000000	46000000	77000000	84000000	74000000	13000000
United Kingdom	GBR	International tourism, receipts (current US$)	ST.INT.RCPT.CD																																				27577000000	29181000000	30483000000	31658000000
Georgia	GEO	International tourism, receipts (current US$)	ST.INT.RCPT.CD																																						75000000	229000000	131000000	107000000	136000000	144000000	172000000	209000000	287000000
Ghana	GHA	International tourism, receipts (current US$)	ST.INT.RCPT.CD																																				30000000	32000000	35000000	304000000	325000000	357000000	374000000	383000000	441000000	495000000	867000000
Gibraltar	GIB	International tourism, receipts (current US$)	ST.INT.RCPT.CD
Guinea	GIN	International tourism, receipts (current US$)	ST.INT.RCPT.CD																																				911000	9.3e+06	4.8e+06	4.3e+06	5.8e+06	7.8e+06	8.2e+06
Gambia, The	GMB	International tourism, receipts (current US$)	ST.INT.RCPT.CD																																					67000000	76000000						58000000	51000000	59000000
Guinea-Bissau	GNB	International tourism, receipts (current US$)	ST.INT.RCPT.CD																																												2.4e+06	2.2e+06
Equatorial Guinea	GNQ	International tourism, receipts (current US$)	ST.INT.RCPT.CD																																				1000000	4000000	5000000	400000	10000000	5000000	14000000
Greece	GRC	International tourism, receipts (current US$)	ST.INT.RCPT.CD																																				4182000000	3759000000	3794000000		8839000000	9264000000	9219000000	10012000000	10852000000	12815000000	13455000000
Grenada	GRD	International tourism, receipts (current US$)	ST.INT.RCPT.CD																																				76000000	79000000	78000000	83000000	88000000	93000000	83000000	91000000	104000000	86000000	71000000
Greenland	GRL	International tourism, receipts (current US$)	ST.INT.RCPT.CD
Guatemala	GTM	International tourism, receipts (current US$)	ST.INT.RCPT.CD																																				216000000	221000000	270000000	329000000	374000000	498000000	588000000	647000000	646000000	630000000	791000000
Guam	GUM	International tourism, receipts (current US$)	ST.INT.RCPT.CD
Guyana	GUY	International tourism, receipts (current US$)	ST.INT.RCPT.CD																																					112000000	115000000	111000000	109000000	80000000	65000000	53000000	28000000
High income	HIC	International tourism, receipts (current US$)	ST.INT.RCPT.CD																																				3.6925e+11	3.8998e+11	3.92159e+11	3.96596e+11	4.02119e+11	4.06354e+11	3.87844e+11	3.95208e+11	4.32841e+11	5.04919e+11	5.40951e+11
Hong Kong SAR, China	HKG	International tourism, receipts (current US$)	ST.INT.RCPT.CD																																							7337000000	7343000000	8198000000	7923000000	9849000000	9004000000	11874000000	13588000000
Honduras	HND	International tourism, receipts (current US$)	ST.INT.RCPT.CD																																				85000000	119000000	152000000	175000000	214000000	263000000	260000000	305000000	372000000	420000000	465000000
Heavily indebted poor countries (HIPC)	HPC	International tourism, receipts (current US$)	ST.INT.RCPT.CD																																				2.16938e+09	2.33967e+09	2.43839e+09	2.89214e+09	3.13447e+09	3.04299e+09	3.62823e+09	3.91419e+09	4.60018e+09	5.29992e+09	6.44007e+09
Croatia	HRV	International tourism, receipts (current US$)	ST.INT.RCPT.CD																																								2595000000	2871000000	3463000000	3952000000	6513000000	6945000000	7625000000
Haiti	HTI	International tourism, receipts (current US$)	ST.INT.RCPT.CD																																				90000000	96000000	107000000	131000000	135000000	128000000	105000000	108000000	96000000	93000000	80000000
Hungary	HUN	International tourism, receipts (current US$)	ST.INT.RCPT.CD																																				2938000000	3589000000	3824000000	3688000000	3622000000	3809000000	4191000000	3774000000	4119000000	4009000000	4761000000
IBRD only	IBD	International tourism, receipts (current US$)	ST.INT.RCPT.CD
IDA & IBRD total	IBT	International tourism, receipts (current US$)	ST.INT.RCPT.CD
IDA total	IDA	International tourism, receipts (current US$)	ST.INT.RCPT.CD																																				6.36785e+09	6.95473e+09	7.61531e+09	8.2005e+09	8.60876e+09	7.61514e+09	8.14887e+09	8.72528e+09	9.51944e+09	1.25562e+10	1.45283e+10
IDA blend	IDB	International tourism, receipts (current US$)	ST.INT.RCPT.CD																																				2.65879e+09	2.92675e+09	3.45335e+09	3.38794e+09	3.34914e+09	2.58969e+09	2.59322e+09	2.71021e+09	3.05832e+09	3.65799e+09	4.15734e+09
Indonesia	IDN	International tourism, receipts (current US$)	ST.INT.RCPT.CD																																											5797000000	4461000000	5226000000	5094000000
IDA only	IDX	International tourism, receipts (current US$)	ST.INT.RCPT.CD																																						3.78526e+09	4.55601e+09	5.07323e+09	5.06102e+09	5.68729e+09	6.18384e+09	6.60647e+09	9.14423e+09	1.06628e+10
Isle of Man	IMN	International tourism, receipts (current US$)	ST.INT.RCPT.CD
India	IND	International tourism, receipts (current US$)	ST.INT.RCPT.CD																																									3598000000	3342000000	3300000000	4560000000	6307000000	7659000000
Not classified	INX	International tourism, receipts (current US$)	ST.INT.RCPT.CD
Ireland	IRL	International tourism, receipts (current US$)	ST.INT.RCPT.CD																																				2.69779e+09	3.02233e+09	3181000000		3403000000	3517000000	3789000000	4228000000	5206000000	6075000000	6779000000
Iran, Islamic Rep.	IRN	International tourism, receipts (current US$)	ST.INT.RCPT.CD																																				205000000	142000000	190000000	656000000	559000000	677000000	1122000000	1607000000	1266000000	1305000000	1025000000
Iraq	IRQ	International tourism, receipts (current US$)	ST.INT.RCPT.CD																																														186000000
Iceland	ISL	International tourism, receipts (current US$)	ST.INT.RCPT.CD																																				309000000	312000000	314000000	372000000	380000000	386000000	383000000	415000000	486000000	558000000	635000000
Israel	ISR	International tourism, receipts (current US$)	ST.INT.RCPT.CD																																				3491000000	3506000000	3740000000	3598000000	4800000000	4611000000	2854000000	2426000000	2473000000	2908000000	3750000000
Italy	ITA	International tourism, receipts (current US$)	ST.INT.RCPT.CD																																				30411000000	31884000000	31415000000	31339000000	29570000000	28712000000	26924000000	28213000000	32623000000	37893000000	38364000000
Jamaica	JAM	International tourism, receipts (current US$)	ST.INT.RCPT.CD																																				1199000000	1218000000	1290000000	1380000000	1486000000	1577000000	1494000000	1482000000	1621000000	1733000000	1783000000
Jordan	JOR	International tourism, receipts (current US$)	ST.INT.RCPT.CD																																				973000000	1026000000	1063000000	1083000000	1016000000	935000000	884000000	1254000000	1266000000	1621000000	1759000000
Japan	JPN	International tourism, receipts (current US$)	ST.INT.RCPT.CD																																				4894000000	5775000000	6175000000	5664000000	5715000000	5970000000	5750000000	6069000000	11475000000	14343000000	15554000000
Kazakhstan	KAZ	International tourism, receipts (current US$)	ST.INT.RCPT.CD																																				155000000	258000000	350000000	454000000	394000000	403000000	502000000	680000000	638000000	803000000	801000000
Kenya	KEN	International tourism, receipts (current US$)	ST.INT.RCPT.CD																																				785000000	823000000	1077000000	1213000000	1211000000	500000000	536000000	513000000	619000000	799000000	969000000
Kyrgyz Republic	KGZ	International tourism, receipts (current US$)	ST.INT.RCPT.CD																																							12000000	18000000	20000000	32000000	48000000	62000000	92000000	94000000
Cambodia	KHM	International tourism, receipts (current US$)	ST.INT.RCPT.CD																																				71000000	117000000	99000000	129000000	240000000	345000000	429000000	509000000	441000000	673000000	929000000
Kiribati	KIR	International tourism, receipts (current US$)	ST.INT.RCPT.CD																																				2000000	2.1e+06	2.6e+06	3.1e+06	2.8e+06	2.7e+06	3.2e+06				3.1e+06
St. Kitts and Nevis	KNA	International tourism, receipts (current US$)	ST.INT.RCPT.CD																																				63000000	68000000	72000000	71000000	69000000	58000000	62000000	57000000	75000000	103000000	121000000
Korea, Rep.	KOR	International tourism, receipts (current US$)	ST.INT.RCPT.CD																																				6670000000	6350000000	6317000000	8263000000	8337000000	8527000000	7917000000	7617000000	7002000000	8222000000	8282000000
Kuwait	KWT	International tourism, receipts (current US$)	ST.INT.RCPT.CD																																				307000000	389000000	396000000	456000000	342000000	394000000	286000000	320000000	328000000	398000000	413000000
Latin America & Caribbean (excluding high income)	LAC	International tourism, receipts (current US$)	ST.INT.RCPT.CD																																				1.81043e+10	2.01905e+10	2.21815e+10	2.35169e+10	2.43707e+10	2.68364e+10	2.60553e+10	2.55161e+10	2.85337e+10	3.24138e+10	3.6994e+10
Lao PDR	LAO	International tourism, receipts (current US$)	ST.INT.RCPT.CD																																				52000000	63000000	61000000	97000000	86000000		108000000	110000000	77000000	122000000	143000000
Lebanon	LBN	International tourism, receipts (current US$)	ST.INT.RCPT.CD																																				710000000	715000000	1000000000	1221000000	673000000	742000000	837000000		6782000000	5931000000	5969000000
Liberia	LBR	International tourism, receipts (current US$)	ST.INT.RCPT.CD																																													59000000	67000000
Libya	LBY	International tourism, receipts (current US$)	ST.INT.RCPT.CD																																				4000000	4000000	3000000	23000000	39000000	84000000	90000000	202000000	243000000	261000000	301000000
St. Lucia	LCA	International tourism, receipts (current US$)	ST.INT.RCPT.CD																																				230000000	237000000	253000000	283000000	263000000	281000000	233000000	210000000	282000000	326000000	382000000
Latin America & Caribbean	LCN	International tourism, receipts (current US$)	ST.INT.RCPT.CD																																				2.74963e+10	3.01376e+10	3.24988e+10	3.45398e+10	3.54407e+10	3.86154e+10	3.82346e+10	3.6976e+10	4.04578e+10	4.60504e+10	5.15672e+10
Least developed countries: UN classification	LDC	International tourism, receipts (current US$)	ST.INT.RCPT.CD																																				2.63918e+09	2.82008e+09	2.65198e+09	2.91054e+09	3.23826e+09	3.22751e+09	3.74345e+09	4.10299e+09	4.2975e+09	5.38439e+09	6.20835e+09
Low income	LIC	International tourism, receipts (current US$)	ST.INT.RCPT.CD																																				1.43296e+09	1.34869e+09	1.37419e+09	1.23499e+09	1.34939e+09	1.50771e+09	1.83109e+09	2.17008e+09	2.41194e+09	3.94067e+09	4.51265e+09
Liechtenstein	LIE	International tourism, receipts (current US$)	ST.INT.RCPT.CD
Sri Lanka	LKA	International tourism, receipts (current US$)	ST.INT.RCPT.CD																																				367000000	282000000	351000000	369000000	414000000	388000000	347000000	594000000	709000000	808000000	729000000
Lower middle income	LMC	International tourism, receipts (current US$)	ST.INT.RCPT.CD																																									3.00861e+10	3.08097e+10	3.27321e+10	3.46068e+10	4.47504e+10	5.08176e+10
Low & middle income	LMY	International tourism, receipts (current US$)	ST.INT.RCPT.CD
Lesotho	LSO	International tourism, receipts (current US$)	ST.INT.RCPT.CD																																				29000000	3.37e+07	3.372e+07	2.47e+07	2.31e+07
Late-demographic dividend	LTE	International tourism, receipts (current US$)	ST.INT.RCPT.CD
Lithuania	LTU	International tourism, receipts (current US$)	ST.INT.RCPT.CD																																				102000000	345000000	399000000	504000000	591000000	430000000	425000000	556000000	700000000	834000000
Luxembourg	LUX	International tourism, receipts (current US$)	ST.INT.RCPT.CD																																											2497000000	3051000000	3824000000	3770000000
Latvia	LVA	International tourism, receipts (current US$)	ST.INT.RCPT.CD																																				37000000	231000000	235000000	222000000	153000000	172000000	153000000	201000000	271000000	343000000	446000000
Macao SAR, China	MAC	International tourism, receipts (current US$)	ST.INT.RCPT.CD																																				3233000000	3085000000	2876000000	2648000000	2598000000	3205000000	3745000000	4428000000	5225000000	7431000000	7181000000
St. Martin (French part)	MAF	International tourism, receipts (current US$)	ST.INT.RCPT.CD
Morocco	MAR	International tourism, receipts (current US$)	ST.INT.RCPT.CD																																				1469000000	1857000000	1649000000	1934000000	2177000000	2280000000	2966000000	3157000000	3802000000	4540000000	5426000000
Monaco	MCO	International tourism, receipts (current US$)	ST.INT.RCPT.CD
Moldova	MDA	International tourism, receipts (current US$)	ST.INT.RCPT.CD																																				71000000	50000000	74000000	64000000	49000000	57000000	58000000	72000000	79000000	112000000	138000000
Madagascar	MDG	International tourism, receipts (current US$)	ST.INT.RCPT.CD																																				106000000	102000000	110000000	136000000	137000000	152000000	149000000	109000000	119000000	239000000	275000000
Maldives	MDV	International tourism, receipts (current US$)	ST.INT.RCPT.CD
Middle East & North Africa	MEA	International tourism, receipts (current US$)	ST.INT.RCPT.CD																																												3.36892e+10	3.91856e+10	4.49648e+10
Mexico	MEX	International tourism, receipts (current US$)	ST.INT.RCPT.CD																																				6847000000	7531000000	8184000000	8307000000	8135000000	9133000000	9190000000	9547000000	10058000000	11609000000	12801000000
Marshall Islands	MHL	International tourism, receipts (current US$)	ST.INT.RCPT.CD																																				2500000	3000000	3000000	3000000	2.9e+06	3000000	3.1e+06	3.4e+06	4000000	5000000	3.69e+06
Middle income	MIC	International tourism, receipts (current US$)	ST.INT.RCPT.CD
North Macedonia	MKD	International tourism, receipts (current US$)	ST.INT.RCPT.CD																																					35000000	29000000	30000000	80000000	88000000	49000000	55000000	86000000	103000000	116000000
Mali	MLI	International tourism, receipts (current US$)	ST.INT.RCPT.CD																																				26000000	27000000	25000000	28000000	36000000	47000000	91000000	105000000	136000000	142000000	149000000
Malta	MLT	International tourism, receipts (current US$)	ST.INT.RCPT.CD																																				813000000	780000000	789000000	818000000	841000000	731000000	704000000	757000000	869000000	949000000	924000000
Myanmar	MMR	International tourism, receipts (current US$)	ST.INT.RCPT.CD																																				169000000	215000000	183000000	196000000	222000000	195000000	132000000	136000000	70000000	97000000	83000000
Middle East & North Africa (excluding high income)	MNA	International tourism, receipts (current US$)	ST.INT.RCPT.CD																																				1.30301e+10	1.46643e+10	1.55681e+10	1.57882e+10	1.75434e+10	1.77393e+10	1.87421e+10	2.03099e+10	2.21101e+10	2.57451e+10	2.80548e+10
Montenegro	MNE	International tourism, receipts (current US$)	ST.INT.RCPT.CD
Mongolia	MNG	International tourism, receipts (current US$)	ST.INT.RCPT.CD																																				33000000	20000000	25000000	47000000	43000000	43000000	49000000	143000000	154000000	205000000	203000000
Northern Mariana Islands	MNP	International tourism, receipts (current US$)	ST.INT.RCPT.CD																																				655000000
Mozambique	MOZ	International tourism, receipts (current US$)	ST.INT.RCPT.CD																																											65000000	106000000	96000000	138000000
Mauritania	MRT	International tourism, receipts (current US$)	ST.INT.RCPT.CD
Mauritius	MUS	International tourism, receipts (current US$)	ST.INT.RCPT.CD																																				616000000	705000000	666000000	672000000	718000000	732000000	820000000	829000000	960000000	1156000000	1189000000
Malawi	MWI	International tourism, receipts (current US$)	ST.INT.RCPT.CD																																				22000000	31000000	32000000	25000000	42000000	29000000	40000000	45000000	66000000	75000000	48000000
Malaysia	MYS	International tourism, receipts (current US$)	ST.INT.RCPT.CD																																				5044000000	5732000000	4925000000	3237000000	4403000000	5873000000	7627000000	8084000000	6799000000	9183000000	10389000000
North America	NAC	International tourism, receipts (current US$)	ST.INT.RCPT.CD																																				1.18168e+11	1.28903e+11	1.34837e+11	1.33352e+11	1.39171e+11	1.50813e+11	1.35637e+11	1.26481e+11	1.22911e+11	1.40472e+11	1.52216e+11
Namibia	NAM	International tourism, receipts (current US$)	ST.INT.RCPT.CD																																									145000000	250000000	244000000	383000000	426000000	362000000
New Caledonia	NCL	International tourism, receipts (current US$)	ST.INT.RCPT.CD
Niger	NER	International tourism, receipts (current US$)	ST.INT.RCPT.CD																																					2.56e+07	2.86e+07	27000000	2.51e+07	2.31e+07	3.01e+07	2.02e+07	27500000	3.23e+07	4.39e+07
Nigeria	NGA	International tourism, receipts (current US$)	ST.INT.RCPT.CD																																				47000000	58000000	83000000	81000000	99000000	186000000	168000000	256000000	58000000	49000000	139000000
Nicaragua	NIC	International tourism, receipts (current US$)	ST.INT.RCPT.CD																																				51000000	55000000	82000000	103000000	128000000
Netherlands	NLD	International tourism, receipts (current US$)	ST.INT.RCPT.CD																																				10611000000	11497000000	11750000000	11923000000	12451000000	11285000000	11147000000	11745000000	14603000000	16495000000
Norway	NOR	International tourism, receipts (current US$)	ST.INT.RCPT.CD																																				2730000000	2770000000	2570000000	2545000000	2750000000	2521000000	2380000000	2581000000	2989000000	3531000000	4243000000
Nepal	NPL	International tourism, receipts (current US$)	ST.INT.RCPT.CD																																				232000000	237000000	201000000	248000000	229000000	219000000	191000000	134000000	232000000	260000000	160000000
Nauru	NRU	International tourism, receipts (current US$)	ST.INT.RCPT.CD
New Zealand	NZL	International tourism, receipts (current US$)	ST.INT.RCPT.CD																																				2318000000	2553000000	2211000000	1857000000	2234000000	2272000000	2340000000	3159000000	4232000000	5098000000	6486000000
OECD members	OED	International tourism, receipts (current US$)	ST.INT.RCPT.CD																																				3.55862e+11	3.77708e+11	3.81691e+11	3.87959e+11	3.91952e+11	3.94531e+11	3.73634e+11	3.78218e+11	4.16431e+11	4.82737e+11	5.15064e+11
Oman	OMN	International tourism, receipts (current US$)	ST.INT.RCPT.CD																																							338000000	350000000	377000000	538000000	539000000	546000000	601000000	627000000
Other small states	OSS	International tourism, receipts (current US$)	ST.INT.RCPT.CD
Pakistan	PAK	International tourism, receipts (current US$)	ST.INT.RCPT.CD																																				582000000	590000000	618000000	556000000	492000000	551000000	533000000	562000000	620000000	765000000	828000000
Panama	PAN	International tourism, receipts (current US$)	ST.INT.RCPT.CD																																				372000000	432000000	471000000	492000000	506000000	628000000	665000000	710000000	804000000	903000000	1108000000
Peru	PER	International tourism, receipts (current US$)	ST.INT.RCPT.CD																																				521000000	773000000	911000000	947000000	911000000	861000000	763000000	836000000	1023000000	1232000000	1438000000
Philippines	PHL	International tourism, receipts (current US$)	ST.INT.RCPT.CD																																				1141000000	1551000000	2347000000	1431000000	2652000000	2334000000	2011000000	2018000000	1821000000	2390000000	2863000000
Palau	PLW	International tourism, receipts (current US$)	ST.INT.RCPT.CD																																														63000000
Papua New Guinea	PNG	International tourism, receipts (current US$)	ST.INT.RCPT.CD																																												4.9e+06	7.1e+06	9.4e+06
Poland	POL	International tourism, receipts (current US$)	ST.INT.RCPT.CD																																				6927000000	8764000000	9053000000	8321000000	6498000000	6128000000	5121000000	4971000000	4733000000	6521000000	7161000000
Pre-demographic dividend	PRE	International tourism, receipts (current US$)	ST.INT.RCPT.CD																																						3.18593e+09	3.41654e+09	3.5633e+09	2.54689e+09	3.18118e+09	3.4325e+09	3.70687e+09	4.32324e+09	5.15575e+09
Puerto Rico	PRI	International tourism, receipts (current US$)	ST.INT.RCPT.CD																																				1828000000	1898000000	2046000000	2233000000	2139000000	2388000000	2728000000	2486000000	2677000000	3024000000	3239000000
Korea, Dem. People's Rep.	PRK	International tourism, receipts (current US$)	ST.INT.RCPT.CD
Portugal	PRT	International tourism, receipts (current US$)	ST.INT.RCPT.CD																																				5646000000	5572000000	5415000000	6390000000	6047000000	6029000000	6264000000	6643000000	7687000000	8902000000	9038000000
Paraguay	PRY	International tourism, receipts (current US$)	ST.INT.RCPT.CD																																				162000000	159000000	145000000	128000000	95000000	88000000	91000000	76000000	81000000	87000000	96000000
West Bank and Gaza	PSE	International tourism, receipts (current US$)	ST.INT.RCPT.CD																																				255000000	242000000	239000000	346000000	377000000	94000000	14000000	14000000	66000000	84000000	52000000
Pacific island small states	PSS	International tourism, receipts (current US$)	ST.INT.RCPT.CD																																				5.73627e+08	5.86005e+08	5.91809e+08	4.87101e+08	5.40278e+08	4.60899e+08	4.8128e+08	5.73067e+08	7.22401e+08	8.51214e+08	1.0171e+09
Post-demographic dividend	PST	International tourism, receipts (current US$)	ST.INT.RCPT.CD																																				3.44129e+11	3.61931e+11	3.63114e+11	3.68946e+11	3.74758e+11	3.78601e+11	3.61174e+11	3.68941e+11	4.076e+11	4.76119e+11	5.07231e+11
French Polynesia	PYF	International tourism, receipts (current US$)	ST.INT.RCPT.CD																																				326000000	322000000	345000000	354000000	394000000			471000000	651000000	737000000	759000000
Qatar	QAT	International tourism, receipts (current US$)	ST.INT.RCPT.CD
Romania	ROU	International tourism, receipts (current US$)	ST.INT.RCPT.CD																																				689000000	670000000	603000000	351000000	306000000	394000000	419000000	400000000	523000000	607000000	1324000000
Russian Federation	RUS	International tourism, receipts (current US$)	ST.INT.RCPT.CD																																										4726000000	5278000000	5879000000	7262000000	7805000000
Rwanda	RWA	International tourism, receipts (current US$)	ST.INT.RCPT.CD																																				4000000	6000000	19000000	20000000	21000000	27000000	29000000				67000000
South Asia	SAS	International tourism, receipts (current US$)	ST.INT.RCPT.CD
Saudi Arabia	SAU	International tourism, receipts (current US$)	ST.INT.RCPT.CD																																												3418000000
Sudan	SDN	International tourism, receipts (current US$)	ST.INT.RCPT.CD																																				8000000	8000000	4000000	2000000	2000000	5000000	3000000	108000000	17000000	21000000	114000000
Senegal	SEN	International tourism, receipts (current US$)	ST.INT.RCPT.CD																																				1.6818e+08	164000000	171000000	181000000	183000000	152000000	175000000	210000000	269000000	286000000	334000000
Singapore	SGP	International tourism, receipts (current US$)	ST.INT.RCPT.CD																																				7611000000	7402000000	6326000000	4603000000	5089000000	5142000000	4641000000	4458000000	3842000000	5327000000	6209000000
Solomon Islands	SLB	International tourism, receipts (current US$)	ST.INT.RCPT.CD																																				1.71e+07	16000000	9.7e+06	7.1e+06	9.7e+06	4000000	8.8e+06	800000	1.6e+06	3.52e+06	6.4e+06
Sierra Leone	SLE	International tourism, receipts (current US$)	ST.INT.RCPT.CD																																				57000000	29000000	10000000	6000000	6000000	10000000	14000000	38000000	60000000	58000000	64000000
El Salvador	SLV	International tourism, receipts (current US$)	ST.INT.RCPT.CD																																				152000000	155000000			408000000	437000000	452000000	521000000	664000000	748000000	656000000
San Marino	SMR	International tourism, receipts (current US$)	ST.INT.RCPT.CD
Somalia	SOM	International tourism, receipts (current US$)	ST.INT.RCPT.CD
Serbia	SRB	International tourism, receipts (current US$)	ST.INT.RCPT.CD																																											77000000	159000000	220000000	308000000
Sub-Saharan Africa (excluding high income)	SSA	International tourism, receipts (current US$)	ST.INT.RCPT.CD																																				6.70196e+09	7.53574e+09	8.13659e+09	8.61957e+09	8.96143e+09	7.99568e+09	8.58834e+09	9.51475e+09	1.35992e+10	1.58426e+10	1.80055e+10
South Sudan	SSD	International tourism, receipts (current US$)	ST.INT.RCPT.CD
Sub-Saharan Africa	SSF	International tourism, receipts (current US$)	ST.INT.RCPT.CD																																				6.94796e+09	7.72868e+09	8.34316e+09	8.82086e+09	9.17454e+09	8.23619e+09	8.82394e+09	9.7781e+09	1.38733e+10	1.61142e+10	1.82906e+10
Small states	SST	International tourism, receipts (current US$)	ST.INT.RCPT.CD
Sao Tome and Principe	STP	International tourism, receipts (current US$)	ST.INT.RCPT.CD																																							4100000	9200000	9900000	6200000	6900000	7400000	7700000	7300000
Suriname	SUR	International tourism, receipts (current US$)	ST.INT.RCPT.CD																																				52000000	44000000	38000000	36000000	45000000	42000000	26000000	17000000	18000000	52000000	96000000
Slovak Republic	SVK	International tourism, receipts (current US$)	ST.INT.RCPT.CD																																				630000000	681000000	555000000	493000000	465000000	441000000	649000000	742000000	876000000	931000000	1282000000
Slovenia	SVN	International tourism, receipts (current US$)	ST.INT.RCPT.CD																																				1128000000	1280000000	1225000000	1135000000	1011000000	1016000000	1059000000	1152000000	1427000000	1725000000	1894000000
Sweden	SWE	International tourism, receipts (current US$)	ST.INT.RCPT.CD																																				4390000000	4534000000	4025000000	4997000000	4943000000	4825000000	5200000000	5671000000	6548000000	7686000000	7628000000
Eswatini	SWZ	International tourism, receipts (current US$)	ST.INT.RCPT.CD																																				54000000	42000000	44000000	51000000	15000000	24000000	23000000	45000000	7.004e+07	7.51e+07	7.73e+07
Sint Maarten (Dutch part)	SXM	International tourism, receipts (current US$)	ST.INT.RCPT.CD
Seychelles	SYC	International tourism, receipts (current US$)	ST.INT.RCPT.CD																																				224000000	182000000	195000000	191000000	202000000	225000000	221000000	247000000	258000000	256000000	269000000
Syrian Arab Republic	SYR	International tourism, receipts (current US$)	ST.INT.RCPT.CD																																												877000000	1883000000	2035000000
Turks and Caicos Islands	TCA	International tourism, receipts (current US$)	ST.INT.RCPT.CD																																				53000000	99000000	113000000	157000000	238000000	285000000	311000000	292000000
Chad	TCD	International tourism, receipts (current US$)	ST.INT.RCPT.CD																																				43000000	22000000	22000000	15000000	15000000	14000000	23000000	25000000
East Asia & Pacific (IDA & IBRD countries)	TEA	International tourism, receipts (current US$)	ST.INT.RCPT.CD
Europe & Central Asia (IDA & IBRD countries)	TEC	International tourism, receipts (current US$)	ST.INT.RCPT.CD																																														5.66022e+10
Togo	TGO	International tourism, receipts (current US$)	ST.INT.RCPT.CD																																							15000000	10000000	11000000	14000000	16000000	26000000	25000000	27000000
Thailand	THA	International tourism, receipts (current US$)	ST.INT.RCPT.CD																																				9257000000	10367000000	9052000000	7954000000	9416000000	9935000000	9378000000	10388000000	10456000000	13054000000	12103000000
Tajikistan	TJK	International tourism, receipts (current US$)	ST.INT.RCPT.CD																																											5000000	6.2e+06	9.6e+06	9.1e+06
Turkmenistan	TKM	International tourism, receipts (current US$)	ST.INT.RCPT.CD																																					13000000	46000000
Latin America & the Caribbean (IDA & IBRD countries)	TLA	International tourism, receipts (current US$)	ST.INT.RCPT.CD																																				2.02965e+10	2.24171e+10	2.40916e+10	2.5427e+10	2.58575e+10	2.81367e+10	2.75302e+10	2.66491e+10	2.95249e+10	3.41013e+10	3.86235e+10
Timor-Leste	TLS	International tourism, receipts (current US$)	ST.INT.RCPT.CD
Middle East & North Africa (IDA & IBRD countries)	TMN	International tourism, receipts (current US$)	ST.INT.RCPT.CD																																				1.26562e+10	1.43134e+10	1.52234e+10	1.52778e+10	1.69878e+10	1.76231e+10	1.87517e+10	2.03222e+10	2.2039e+10	2.56547e+10	2.7998e+10
Tonga	TON	International tourism, receipts (current US$)	ST.INT.RCPT.CD																																													1.31e+07	15000000
South Asia (IDA & IBRD)	TSA	International tourism, receipts (current US$)	ST.INT.RCPT.CD
Sub-Saharan Africa (IDA & IBRD countries)	TSS	International tourism, receipts (current US$)	ST.INT.RCPT.CD																																				6.94796e+09	7.72868e+09	8.34316e+09	8.82086e+09	9.17454e+09	8.23619e+09	8.82394e+09	9.7781e+09	1.38733e+10	1.61142e+10	1.82906e+10
Trinidad and Tobago	TTO	International tourism, receipts (current US$)	ST.INT.RCPT.CD																																				232000000	262000000	344000000	356000000	365000000	371000000	361000000	402000000	437000000	568000000	593000000
Tunisia	TUN	International tourism, receipts (current US$)	ST.INT.RCPT.CD																																				1838000000	1895000000	1858000000	1980000000	2118000000	1977000000	2061000000	1831000000	1935000000	2432000000	2800000000
Turkey	TUR	International tourism, receipts (current US$)	ST.INT.RCPT.CD																																														20760000000
Tuvalu	TUV	International tourism, receipts (current US$)	ST.INT.RCPT.CD																																														1200000
Tanzania	TZA	International tourism, receipts (current US$)	ST.INT.RCPT.CD																																						343000000	404000000	467000000	381000000	626000000	639000000	654000000	762000000	835000000
Uganda	UGA	International tourism, receipts (current US$)	ST.INT.RCPT.CD																																										187000000	194000000	185000000	268000000	382000000
Ukraine	UKR	International tourism, receipts (current US$)	ST.INT.RCPT.CD																																					448000000	477000000	539000000	503000000	563000000	759000000	1001000000	1204000000	2931000000	3542000000
Upper middle income	UMC	International tourism, receipts (current US$)	ST.INT.RCPT.CD
Uruguay	URY	International tourism, receipts (current US$)	ST.INT.RCPT.CD																																				725000000	890000000	862000000			827000000	700000000	409000000	419000000	591000000	699000000
United States	USA	International tourism, receipts (current US$)	ST.INT.RCPT.CD																																				93743000000	102196000000	107047000000	105095000000	109188000000	118316000000	105454000000	97415000000	94814000000	107210000000	116682000000
Uzbekistan	UZB	International tourism, receipts (current US$)	ST.INT.RCPT.CD																																					15000000	198000000	167000000	102000000	63000000	72000000	68000000	48000000	57000000
St. Vincent and the Grenadines	VCT	International tourism, receipts (current US$)	ST.INT.RCPT.CD
Venezuela, RB	VEN	International tourism, receipts (current US$)	ST.INT.RCPT.CD																																				995000000	1026000000	623000000	769000000	643000000	469000000	677000000	484000000	378000000	554000000	722000000
British Virgin Islands	VGB	International tourism, receipts (current US$)	ST.INT.RCPT.CD																																				211000000	227000000	220000000	255000000	339000000	345000000	401000000	345000000	342000000	393000000	412000000
Virgin Islands (U.S.)	VIR	International tourism, receipts (current US$)	ST.INT.RCPT.CD																																				822000000	781000000	894000000	941000000	955000000	1206000000	1234000000	1195000000	1257000000	1356000000	1432000000
Vietnam	VNM	International tourism, receipts (current US$)	ST.INT.RCPT.CD																																												1400000000	1700000000	2300000000
Vanuatu	VUT	International tourism, receipts (current US$)	ST.INT.RCPT.CD																																							72000000	59000000	69000000	58000000	72000000	83000000	93000000	104000000
World	WLD	International tourism, receipts (current US$)	ST.INT.RCPT.CD																																				5.22216e+11	5.55405e+11	5.60356e+11	5.65196e+11	5.83237e+11	5.96265e+11	5.7866e+11	5.95909e+11	6.46314e+11	7.6767e+11	8.29031e+11
Samoa	WSM	International tourism, receipts (current US$)	ST.INT.RCPT.CD																																				3.56994e+07	4.0398e+07	3.85118e+07	3.96005e+07	42500000					70000000	7.38e+07
Kosovo	XKX	International tourism, receipts (current US$)	ST.INT.RCPT.CD
Yemen, Rep.	YEM	International tourism, receipts (current US$)	ST.INT.RCPT.CD
South Africa	ZAF	International tourism, receipts (current US$)	ST.INT.RCPT.CD																																				2654000000	3137000000	3422000000	3419000000	3407000000	3338000000	3256000000	3695000000	6674000000	7571000000	8629000000
Zambia	ZMB	International tourism, receipts (current US$)	ST.INT.RCPT.CD
Zimbabwe	ZWE	International tourism, receipts (current US$)	ST.INT.RCPT.CD																																				145000000	232000000	205000000	158000000	202000000	125000000	81000000	76000000	61000000	194000000	99000000
[truncated: 15 more columns]

## Sheet: Metadata - Countries
Country Code	Region	IncomeGroup	SpecialNotes	TableName
ABW	Latin America & Caribbean	High income		Aruba
AFE			26 countries, stretching from the Red Sea in the North to the Cape of Good Hope in the South (https://www.worldbank.org/en/region/afr/eastern-and-southern-africa)	Africa Eastern and Southern
AFG	South Asia	Low income	Fiscal year end: March 20; reporting period for national accounts data: FY.	Afghanistan
AFW			22 countries, stretching from the westernmost point of Africa, across the equator, and partly along the Atlantic Ocean till the Republic of Congo in the South (https://www.worldbank.org/en/region/afr/western-and-central-africa)	Africa Western and Central
AGO	Sub-Saharan Africa	Lower middle income		Angola
ALB	Europe & Central Asia	Upper middle income		Albania
AND	Europe & Central Asia	High income		Andorra
ARB			Arab World aggregate. Arab World is composed of members of the League of Arab States.	Arab World
ARE	Middle East & North Africa	High income		United Arab Emirates
ARG	Latin America & Caribbean	Upper middle income		Argentina
ARM	Europe & Central Asia	Upper middle income		Armenia
ASM	East Asia & Pacific	Upper middle income		American Samoa
ATG	Latin America & Caribbean	High income		Antigua and Barbuda
AUS	East Asia & Pacific	High income	Fiscal year end: June 30; reporting period for national accounts data: FY.	Australia
AUT	Europe & Central Asia	High income	A simple multiplier is used to convert the national currencies of EMU members to euros. The following irrevocable euro conversion rate was adopted by the EU Council on January 1, 1999: 1 euro = 13.7603 Austrian schilling. Please note that historical data before 1999 are not actual euros and are not comparable or suitable for aggregation across countries.	Austria
AZE	Europe & Central Asia	Upper middle income		Azerbaijan
BDI	Sub-Saharan Africa	Low income		Burundi
BEL	Europe & Central Asia	High income	A simple multiplier is used to convert the national currencies of EMU members to euros. The following irrevocable euro conversion rate was adopted by the EU Council on January 1, 1999: 1 euro = 40.3399 Belgian franc. Please note that historical data before 1999 are not actual euros and are not comparable or suitable for aggregation across countries.	Belgium
BEN	Sub-Saharan Africa	Lower middle income		Benin
BFA	Sub-Saharan Africa	Low income		Burkina Faso
BGD	South Asia	Lower middle income	Fiscal year end: June 30; reporting period for national accounts data: FY.	Bangladesh
BGR	Europe & Central Asia	Upper middle income		Bulgaria
BHR	Middle East & North Africa	High income		Bahrain
BHS	Latin America & Caribbean	High income		Bahamas, The
BIH	Europe & Central Asia	Upper middle income		Bosnia and Herzegovina
BLR	Europe & Central Asia	Upper middle income	Data before 2015 were adjusted to reflect the new denomination effective from July 1, 2016 (BYN), a decrease of 10,000 times (1 BYN = 10,000 BYR)	Belarus
BLZ	Latin America & Caribbean	Lower middle income		Belize
BMU	North America	High income		Bermuda
BOL	Latin America & Caribbean	Lower middle income		Bolivia
BRA	Latin America & Caribbean	Upper middle income		Brazil
BRB	Latin America & Caribbean	High income		Barbados
BRN	East Asia & Pacific	High income		Brunei Darussalam
BTN	South Asia	Lower middle income		Bhutan
BWA	Sub-Saharan Africa	Upper middle income		Botswana
CAF	Sub-Saharan Africa	Low income		Central African Republic
CAN	North America	High income	Fiscal year end: March 31; reporting period for national accounts data: CY.	Canada
CEB			Central Europe and the Baltics aggregate.	Central Europe and the Baltics
CHE	Europe & Central Asia	High income		Switzerland
CHI	Europe & Central Asia	High income		Channel Islands
CHL	Latin America & Caribbean	High income		Chile
CHN	East Asia & Pacific	Upper middle income	On 1 July 1997 China resumed its exercise of sovereignty over Hong Kong; and on 20 December 1999 China resumed its exercise of sovereignty over Macao. Unless otherwise noted, data for China do not include data for Hong Kong SAR, China; Macao SAR, China; or Taiwan, China.	China
CIV	Sub-Saharan Africa	Lower middle income		Côte d'Ivoire
CMR	Sub-Saharan Africa	Lower middle income		Cameroon
COD	Sub-Saharan Africa	Low income		Congo, Dem. Rep.
COG	Sub-Saharan Africa	Lower middle income		Congo, Rep.
COL	Latin America & Caribbean	Upper middle income		Colombia
COM	Sub-Saharan Africa	Lower middle income		Comoros
CPV	Sub-Saharan Africa	Lower middle income		Cabo Verde
CRI	Latin America & Caribbean	Upper middle income		Costa Rica
CSS				Caribbean small states
CUB	Latin America & Caribbean	Upper middle income		Cuba
CUW	Latin America & Caribbean	High income		Curaçao
CYM	Latin America & Caribbean	High income		Cayman Islands
CYP	Europe & Central Asia	High income	A simple multiplier is used to convert the national currencies of EMU members to euros. The following irrevocable euro conversion rate entered into force on January 1, 2008: 1 euro = 0.585274 Cyprus pounds. Please note that historical data are not actual euros and are not comparable or suitable for aggregation across countries.	Cyprus
CZE	Europe & Central Asia	High income		Czech Republic
DEU	Europe & Central Asia	High income		Germany
DJI	Middle East & North Africa	Lower middle income		Djibouti
DMA	Latin America & Caribbean	Upper middle income		Dominica
DNK	Europe & Central Asia	High income		Denmark
DOM	Latin America & Caribbean	Upper middle income		Dominican Republic
DZA	Middle East & North Africa	Lower middle income		Algeria
EAP				East Asia & Pacific (excluding high income)
EAR			Early-dividend countries are mostly lower-middle-income countries further along the fertility transition. Fertility rates have fallen below four births per woman and the working-age share of the population is likely rising considerably.	Early-demographic dividend
EAS			East Asia and Pacific regional aggregate (includes all income levels).	East Asia & Pacific
ECA				Europe & Central Asia (excluding high income)
ECS			Europe and Central Asia regional aggregate (includes all income levels).	Europe & Central Asia
ECU	Latin America & Caribbean	Upper middle income		Ecuador
EGY	Middle East & North Africa	Lower middle income	Fiscal year end: June 30; reporting period for national accounts data: FY for years 1980 and after. The data from 1973 to 1979 are calendar year data.	Egypt, Arab Rep.
EMU			Euro area aggregate.	Euro area
ERI	Sub-Saharan Africa	Low income		Eritrea
ESP	Europe & Central Asia	High income	A simple multiplier is used to convert the national currencies of EMU members to euros. The following irrevocable euro conversion rate was adopted by the EU Council on January 1, 1999: 1 euro = 166.386 Spanish peseta. Please note that historical data before 1999 are not actual euros and are not comparable or suitable for aggregation across countries.	Spain
EST	Europe & Central Asia	High income	The following irrevocable euro conversion rate entered into force on January 1, 2011: 1 euro = 15.6466 Estonian kroon. Please note that historical data are not actual euros and are not comparable or suitable for aggregation across countries.	Estonia
ETH	Sub-Saharan Africa	Low income	Fiscal year end: July 7; reporting period for national accounts data: FY.	Ethiopia
EUU			European Union aggregate.	European Union
FCS			Fragile and conflict-affected situations aggregate. Countries are distinguished based on the nature and severity of issues they face. The classification uses the following categories: - Countries with high levels of institutional and social fragility, identified based on publicly available indicators that measure the quality of policy and institutions and manifestations of fragility. - Countries …	Fragile and conflict affected situations
FIN	Europe & Central Asia	High income	A simple multiplier is used to convert the national currencies of EMU members to euros. The following irrevocable euro conversion rate was adopted by the EU Council on January 1, 1999: 1 euro = 5.94573 Finnish markka. Please note that historical data before 1999 are not actual euros and are not comparable or suitable for aggregation across countries.	Finland
FJI	East Asia & Pacific	Upper middle income		Fiji
FRA	Europe & Central Asia	High income	The following irrevocable euro conversion rate was adopted by the EU Council on January 1, 1999: 1 euro = 6.55957 French franc. Please note that historical data before 1999 are not actual euros and are not comparable or suitable for aggregation across countries.	France
FRO	Europe & Central Asia	High income		Faroe Islands
FSM	East Asia & Pacific	Lower middle income	Fiscal year ends on September 30; reporting period for national accounts data: FY. Based on the Pacific and Virgin Islands Training Initiative, national accounts data have been revised.	Micronesia, Fed. Sts.
GAB	Sub-Saharan Africa	Upper middle income		Gabon
GBR	Europe & Central Asia	High income		United Kingdom
GEO	Europe & Central Asia	Upper middle income	Includes self-governed areas only, which mostly exclude Abkhazia and South Ossetia, but small areas in Abkhazia and South Ossetia are included before 2008 or 2009 because of the changes in self-governed areas.	Georgia
GHA	Sub-Saharan Africa	Lower middle income		Ghana
GIB	Europe & Central Asia	High income		Gibraltar
GIN	Sub-Saharan Africa	Low income		Guinea
GMB	Sub-Saharan Africa	Low income		Gambia, The
GNB	Sub-Saharan Africa	Low income		Guinea-Bissau
GNQ	Sub-Saharan Africa	Upper middle income		Equatorial Guinea
GRC	Europe & Central Asia	High income	A simple multiplier is used to convert the national currencies of EMU members to euros. The following irrevocable euro conversion rate was adopted by the EU Council on January 1, 1999: 1 euro = 340.75 Greek drachma. Please note that historical data before 1999 are not actual euros and are not comparable or suitable for aggregation across countries.	Greece
GRD	Latin America & Caribbean	Upper middle income		Grenada
GRL	Europe & Central Asia	High income		Greenland
GTM	Latin America & Caribbean	Upper middle income		Guatemala
GUM	East Asia & Pacific	High income		Guam
GUY	Latin America & Caribbean	Upper middle income		Guyana
HIC			High income group aggregate. High-income economies are those in which 2020 GNI per capita was $12,696 or more.	High income
HKG	East Asia & Pacific	High income	On 1 July 1997 China resumed its exercise of sovereignty over Hong Kong. Unless otherwise noted, data for China do not include data for Hong Kong SAR, China; Macao SAR, China; or Taiwan, China. Agriculture value added includes mining and quarrying.	Hong Kong SAR, China
HND	Latin America & Caribbean	Lower middle income		Honduras
HPC			Heavily indebted poor countries aggregate.	Heavily indebted poor countries (HIPC)
HRV	Europe & Central Asia	High income		Croatia
HTI	Latin America & Caribbean	Lower middle income	Fiscal year end: September 30; reporting period for national accounts data: FY.	Haiti
HUN	Europe & Central Asia	High income		Hungary
IBD			IBRD only group aggregate.	IBRD only
IBT			IDA and IBRD total group aggregate (includes IDA only, IDA blend, and IBRD only).	IDA & IBRD total
IDA			IDA total group aggregate (includes IDA only and IDA blend).	IDA total
IDB			IDA blend group aggregate.	IDA blend
IDN	East Asia & Pacific	Lower middle income	Fiscal year end: March 31; reporting period for national accounts data: CY. Data for Indonesia include Timor-Leste through 1999 unless otherwise noted.	Indonesia
IDX			IDA only group aggregate.	IDA only
IMN	Europe & Central Asia	High income	Fiscal year end: March 31; reporting period for national account data: FY. Classification for years after 2012 was adjusted and figures were re-estimated by the World Bank, based on the detailed data published by the Cabinet Office, and are not consistent with data for 2011 and before.	Isle of Man
IND	South Asia	Lower middle income	Fiscal year end: March 31; reporting period for national accounts data: FY.	India
IRL	Europe & Central Asia	High income	A simple multiplier is used to convert the national currencies of EMU members to euros. The following irrevocable euro conversion rate was adopted by the EU Council on January 1, 1999: 1 euro = 0.787564 Irish pound. Please note that historical data before 1999 are not actual euros and are not comparable or suitable for aggregation across countries.	Ireland
IRN	Middle East & North Africa	Lower middle income	Fiscal year end: March 20; reporting period for national accounts data: FY.	Iran, Islamic Rep.
IRQ	Middle East & North Africa	Upper middle income		Iraq
ISL	Europe & Central Asia	High income		Iceland
ISR	Middle East & North Africa	High income		Israel
ITA	Europe & Central Asia	High income	A simple multiplier is used to convert the national currencies of EMU members to euros. The following irrevocable euro conversion rate was adopted by the EU Council on January 1, 1999: 1 euro = 1936.27 Italian lira. Please note that historical data before 1999 are not actual euros and are not comparable or suitable for aggregation across countries.	Italy
JAM	Latin America & Caribbean	Upper middle income		Jamaica
JOR	Middle East & North Africa	Upper middle income		Jordan
JPN	East Asia & Pacific	High income	Fiscal year end: March 31; reporting period for national accounts data: CY.	Japan
KAZ	Europe & Central Asia	Upper middle income		Kazakhstan
KEN	Sub-Saharan Africa	Lower middle income	Fiscal year end: June 30; reporting period for national accounts data: CY.	Kenya
KGZ	Europe & Central Asia	Lower middle income		Kyrgyz Republic
KHM	East Asia & Pacific	Lower middle income		Cambodia
KIR	East Asia & Pacific	Lower middle income		Kiribati
KNA	Latin America & Caribbean	High income		St. Kitts and Nevis
KOR	East Asia & Pacific	High income		Korea, Rep.
KWT	Middle East & North Africa	High income		Kuwait
LAC				Latin America & Caribbean (excluding high income)
LAO	East Asia & Pacific	Lower middle income		Lao PDR
LBN	Middle East & North Africa	Upper middle income		Lebanon
LBR	Sub-Saharan Africa	Low income		Liberia
LBY	Middle East & North Africa	Upper middle income		Libya
LCA	Latin America & Caribbean	Upper middle income		St. Lucia
LCN				Latin America & Caribbean
LDC				Least developed countries: UN classification
LIC			Low income group aggregate. Low-income economies are those in which 2020 GNI per capita was $1,045 or less.	Low income
LIE	Europe & Central Asia	High income		Liechtenstein
LKA	South Asia	Lower middle income		Sri Lanka
LMC			Lower middle income group aggregate. Lower-middle-income economies are those in which 2020 GNI per capita was between $1,046 and $4,095.	Lower middle income
LMY				Low & middle income
LSO	Sub-Saharan Africa	Lower middle income	Fiscal year end: March 31; reporting period for national accounts data: CY.	Lesotho
LTE				Late-demographic dividend
LTU	Europe & Central Asia	High income	A simple multiplier is used to convert the national currencies of EMU members to euros. The following irrevocable euro conversion rate entered into force on January 1, 2015: 1 euro = 3.45280 Lithuanian litas. Please note that historical data are not actual euros and are not comparable or suitable for aggregation across countries. Based on data from EUROSTAT, the new reference year is 2010.	Lithuania
LUX	Europe & Central Asia	High income	A simple multiplier is used to convert the national currencies of EMU members to euros. The following irrevocable euro conversion rate was adopted by the EU Council on January 1, 1999: 1 euro = 40.3399 Luxembourg franc. Please note that historical data before 1999 are not actual euros and are not comparable or suitable for aggregation across countries.	Luxembourg
LVA	Europe & Central Asia	High income	A simple multiplier is used to convert the national currencies of EMU members to euros. The following irrevocable euro conversion rate entered into force on January 1, 2014: 1 euro = 0.702804 Latvian lats. Please note that historical data are not actual euros and are not comparable or suitable for aggregation across countries. Based on data from EUROSTAT, the new reference year is 2010.	Latvia
MAC	East Asia & Pacific	High income	On 20 December 1999 China resumed its exercise of sovereignty over Macao. Unless otherwise noted, data for China do not include data for Hong Kong SAR, China; Macao SAR, China; or Taiwan, China.	Macao SAR, China
MAF	Latin America & Caribbean	High income		St. Martin (French part)
MAR	Middle East & North Africa	Lower middle income		Morocco
MCO	Europe & Central Asia	High income		Monaco
MDA	Europe & Central Asia	Upper middle income	Excluding Transnistria. For 1950-94, World Bank estimates using UN World Population Prospects' growth rates of whole Moldova.	Moldova
MDG	Sub-Saharan Africa	Low income		Madagascar
MDV	South Asia	Upper middle income		Maldives
MEA			Middle East and North Africa regional aggregate (includes all income levels).	Middle East & North Africa
MEX	Latin America & Caribbean	Upper middle income		Mexico
MHL	East Asia & Pacific	Upper middle income	Fiscal year ends on September 30; reporting period for national accounts data: FY.	Marshall Islands
MIC			Middle income group aggregate. Middle-income economies are those in which 2020 GNI per capita was between $1,046 and $12,695.	Middle income
MKD	Europe & Central Asia	Upper middle income		North Macedonia
MLI	Sub-Saharan Africa	Low income		Mali
MLT	Middle East & North Africa	High income	A simple multiplier is used to convert the national currencies of EMU members to euros. The following irrevocable euro conversion rate entered into force on January 1, 2008: 1 euro = 0.4293 Maltese lira. Please note that historical data are not actual euros and are not comparable or suitable for aggregation across countries. National accounts data source from 1995 to 2015 is Eurostat; prior to 19…	Malta
MMR	East Asia & Pacific	Lower middle income	Fiscal year end: September 30; reporting period for national accounts data: FY.	Myanmar
MNA				Middle East & North Africa (excluding high income)
MNE	Europe & Central Asia	Upper middle income	Montenegro declared independence from Serbia and Montenegro on June 3, 2006. Where available, data for each country are shown separately. However, for Serbia, some indicators continue to include data for Montenegro through 2005.	Montenegro
MNG	East Asia & Pacific	Lower middle income		Mongolia
MNP	East Asia & Pacific	High income		Northern Mariana Islands
MOZ	Sub-Saharan Africa	Low income		Mozambique
MRT	Sub-Saharan Africa	Lower middle income	National account data were adjusted to reflect the new banknote (1 new ouguiya = 10 old ouguiya)	Mauritania
MUS	Sub-Saharan Africa	Upper middle income		Mauritius
MWI	Sub-Saharan Africa	Low income		Malawi
MYS	East Asia & Pacific	Upper middle income		Malaysia
NAC			North America regional aggregate. There are no economies in North America classified as low or middle income.	North America
NAM	Sub-Saharan Africa	Upper middle income	Fiscal year end: March 31; reporting period for national accounts data: CY.	Namibia
NCL	East Asia & Pacific	High income		New Caledonia
NER	Sub-Saharan Africa	Low income		Niger
NGA	Sub-Saharan Africa	Lower middle income		Nigeria
NIC	Latin America & Caribbean	Lower middle income		Nicaragua
NLD	Europe & Central Asia	High income	A simple multiplier is used to convert the national currencies of EMU members to euros. The following irrevocable euro conversion rate was adopted by the EU Council on January 1, 1999: 1 euro = 2.20371 Netherlands guilder. Please note that historical data before 1999 are not actual euros and are not comparable or suitable for aggregation across countries.	Netherlands
NOR	Europe & Central Asia	High income		Norway
NPL	South Asia	Lower middle income	Fiscal year end: July 14; reporting period for national accounts data: FY.	Nepal
NRU	East Asia & Pacific	High income	Fiscal year end: June 30; reporting period for national accounts data: FY.	Nauru
NZL	East Asia & Pacific	High income	Fiscal year end: March 31; reporting period for national accounts data: CY.	New Zealand
OED				OECD members
OMN	Middle East & North Africa	High income		Oman
OSS				Other small states
PAK	South Asia	Lower middle income	Fiscal year end: June 30; reporting period for national accounts data: FY.	Pakistan
PAN	Latin America & Caribbean	Upper middle income		Panama
PER	Latin America & Caribbean	Upper middle income		Peru
PHL	East Asia & Pacific	Lower middle income		Philippines
PLW	East Asia & Pacific	High income	Fiscal year ends on September 30; reporting period for national accounts data: FY.	Palau
PNG	East Asia & Pacific	Lower middle income		Papua New Guinea
POL	Europe & Central Asia	High income		Poland
PRE			Pre-dividend countries are mostly low-income countries, lagging in key human development indicators and with current fertility levels above four births per woman. They face very rapid population growth.	Pre-demographic dividend
PRI	Latin America & Caribbean	High income	Fiscal year end: June 30; reporting period for national accounts data: FY.	Puerto Rico
PRK	East Asia & Pacific	Low income		Korea, Dem. People's Rep.
PRT	Europe & Central Asia	High income	A simple multiplier is used to convert the national currencies of EMU members to euros. The following irrevocable euro conversion rate was adopted by the EU Council on January 1, 1999: 1 euro = 200.482 Portuguese escudo. Please note that historical data before 1999 are not actual euros and are not comparable or suitable for aggregation across countries.	Portugal
PRY	Latin America & Caribbean	Upper middle income		Paraguay
PSE	Middle East & North Africa	Lower middle income		West Bank and Gaza
PSS			Pacific island small states aggregate.	Pacific island small states
PST			Post-dividend countries are mostly high-income countries where fertility has transitioned below replacement levels.	Post-demographic dividend
PYF	East Asia & Pacific	High income		French Polynesia
QAT	Middle East & North Africa	High income		Qatar
ROU	Europe & Central Asia	Upper middle income		Romania
RUS	Europe & Central Asia	Upper middle income		Russian Federation
RWA	Sub-Saharan Africa	Low income		Rwanda
SAS				South Asia
SAU	Middle East & North Africa	High income		Saudi Arabia
SDN	Sub-Saharan Africa	Low income		Sudan
SEN	Sub-Saharan Africa	Lower middle income		Senegal
SGP	East Asia & Pacific	High income	Fiscal year end: March 31; reporting period for national accounts data: CY.	Singapore
SLB	East Asia & Pacific	Lower middle income		Solomon Islands
SLE	Sub-Saharan Africa	Low income		Sierra Leone
SLV	Latin America & Caribbean	Lower middle income		El Salvador
SMR	Europe & Central Asia	High income		San Marino
SOM	Sub-Saharan Africa	Low income		Somalia
SRB	Europe & Central Asia	Upper middle income	Montenegro declared independence from Serbia and Montenegro on June 3, 2006. Where available, data for each country are shown separately. However, for Serbia, some indicators, such as those series for which data appear only for Serbia and not Montenegro--e.g., aid, environment, external debt, balance of payments, various social indicators excluding population--continue to include data for Montene…	Serbia
SSA				Sub-Saharan Africa (excluding high income)
SSD	Sub-Saharan Africa	Low income	Fiscal year end: June 30; reporting period for national accounts data: FY.	South Sudan
SSF			Sub-Saharan Africa regional aggregate (includes all income levels).	Sub-Saharan Africa
SST			Small states (members of the Small States Forum) aggregate.	Small states
STP	Sub-Saharan Africa	Lower middle income	National account data were adjusted to reflect the new banknote (1 new Dobra STN = 1000 old Dobra STD)	São Tomé and Principe
SUR	Latin America & Caribbean	Upper middle income		Suriname
SVK	Europe & Central Asia	High income	A simple multiplier is used to convert the national currencies of EMU members to euros. The following irrevocable euro conversion rate entered into force on January 1, 2009: 1 euro = 30.126 Slovak koruna. Please note that historical data are not actual euros and are not comparable or suitable for aggregation across countries.	Slovak Republic
SVN	Europe & Central Asia	High income	A simple multiplier is used to convert the national currencies of EMU members to euros. The following irrevocable euro conversion rate entered into force on January 1, 2007: 1 euro = 239.64 Slovenian tolar. Please note that historical data are not actual euros and are not comparable or suitable for aggregation across countries.	Slovenia
SWE	Europe & Central Asia	High income	Fiscal year end: June 30; reporting period for national accounts data: CY.	Sweden
SWZ	Sub-Saharan Africa	Lower middle income	Fiscal year end: March 31; reporting period for national accounts data: CY. Authorities revised national accounts from 1999 to 2015.	Eswatini
SXM	Latin America & Caribbean	High income		Sint Maarten (Dutch part)
SYC	Sub-Saharan Africa	High income		Seychelles
SYR	Middle East & North Africa	Low income		Syrian Arab Republic
TCA	Latin America & Caribbean	High income		Turks and Caicos Islands
TCD	Sub-Saharan Africa	Low income		Chad
TEA			East Asia & Pacific (IDA & IBRD countries) aggregate.	East Asia & Pacific (IDA & IBRD)
TEC			Europe & Central Asia (IDA & IBRD countries) aggregate.	Europe & Central Asia (IDA & IBRD)
TGO	Sub-Saharan Africa	Low income		Togo
THA	East Asia & Pacific	Upper middle income	Fiscal year end: September 30; reporting period for national accounts data: CY.	Thailand
TJK	Europe & Central Asia	Lower middle income		Tajikistan
TKM	Europe & Central Asia	Upper middle income		Turkmenistan
TLA			Latin America & the Caribbean (IDA & IBRD countries) aggregate.	Latin America & Caribbean (IDA & IBRD)
TLS	East Asia & Pacific	Lower middle income		Timor-Leste
TMN			Middle East & North Africa (IDA & IBRD countries) aggregate.	Middle East & North Africa (IDA & IBRD)
TON	East Asia & Pacific	Upper middle income	Fiscal year end: June 30; reporting period for national accounts data: FY.	Tonga
TSA			South Asia (IDA & IBRD countries) aggregate.	South Asia (IDA & IBRD)
TSS			Sub-Saharan Africa (IDA & IBRD countries) aggregate.	Sub-Saharan Africa (IDA & IBRD)
TTO	Latin America & Caribbean	High income		Trinidad and Tobago
TUN	Middle East & North Africa	Lower middle income		Tunisia
TUR	Europe & Central Asia	Upper middle income		Turkey
TUV	East Asia & Pacific	Upper middle income		Tuvalu
TZA	Sub-Saharan Africa	Lower middle income		Tanzania
UGA	Sub-Saharan Africa	Low income	Fiscal year end: June 30; reporting period for national accounts data: FY.	Uganda
UKR	Europe & Central Asia	Lower middle income		Ukraine
UMC			Upper middle income group aggregate. Upper-middle-income economies are those in which 2020 GNI per capita was between $4,096 and $12,695.	Upper middle income
URY	Latin America & Caribbean	High income		Uruguay
USA	North America	High income		United States
UZB	Europe & Central Asia	Lower middle income		Uzbekistan
VCT	Latin America & Caribbean	Upper middle income		St. Vincent and the Grenadines
VEN	Latin America & Caribbean			Venezuela, RB
VGB	Latin America & Caribbean	High income		British Virgin Islands
VIR	Latin America & Caribbean	High income		Virgin Islands (U.S.)
VNM	East Asia & Pacific	Lower middle income		Vietnam
VUT	East Asia & Pacific	Lower middle income		Vanuatu
WLD			World aggregate.	World
WSM	East Asia & Pacific	Lower middle income	Fiscal year ends on June 30; reporting period for national accounts data: FY.	Samoa
XKX	Europe & Central Asia	Upper middle income		Kosovo
YEM	Middle East & North Africa	Low income		Yemen, Rep.
ZAF	Sub-Saharan Africa	Upper middle income	Fiscal year end: March 31; reporting period for national accounts data: CY.	South Africa
ZMB	Sub-Saharan Africa	Lower middle income	National accounts data were rebased to reflect the January 1, 2013, introduction of the new Zambian kwacha at a rate of 1,000 old kwacha = 1 new kwacha.	Zambia
ZWE	Sub-Saharan Africa	Lower middle income	National Accounts data are in Zimbabwean Dollar (ZWL). Before 2017, one ZWL is set to be equal to one USD.	Zimbabwe

## Sheet: Metadata - Indicators
INDICATOR_CODE	INDICATOR_NAME	SOURCE_NOTE	SOURCE_ORGANIZATION
ST.INT.RCPT.CD	International tourism, receipts (current US$)	International tourism receipts are expenditures by international inbound visitors, including payments to national carriers for international transport. These receipts include any other prepayment made for goods or services received in the destination country. They also may include receipts from same-day visitors, except when these are important enough to justify separate classification. For some …	World Tourism Organization, Yearbook of Tourism Statistics, Compendium of Tourism Statistics and data files.
